# Supplementary material for: Flexible Parametric Accelerated Failure Time Models With Cure
Source: Biom J. 2025 Sep 10;67(5):e70074. doi: 10.1002/bimj.70074 (PMC12423370; doi:10.1002/bimj.70074)
Supplement: Supplementary file 1 — Supporting Information [file BIMJ-67-e70074-s001.zip]

Archive with 54 entries (40 files):
- code_and_data/
- code_and_data/.Rhistory
- code_and_data/Manuscript.pdf
- code_and_data/README.txt
- code_and_data/ReproducibleResearch.pdf
- code_and_data/ReproducibleResearch.Rmd
- code_and_data/results/
- code_and_data/results/figures/
- code_and_data/results/figures/Figure_1.pdf
- code_and_data/results/figures/Figure_10.pdf
- code_and_data/results/figures/Figure_11.pdf
- code_and_data/results/figures/Figure_12.pdf
- code_and_data/results/figures/Figure_13.pdf
- code_and_data/results/figures/Figure_14-1.pdf
- code_and_data/results/figures/Figure_2.pdf
- code_and_data/results/figures/Figure_3.pdf
- code_and_data/results/figures/Figure_4.pdf
- code_and_data/results/figures/Figure_5.pdf
- code_and_data/results/figures/Figure_6-1.pdf
- code_and_data/results/figures/Figure_7-1.pdf
- code_and_data/results/figures/Figure_8-1.pdf
- code_and_data/results/figures/Figure_9-1.pdf
- code_and_data/results/tables/
- code_and_data/results/tables/table_1/
- code_and_data/results/tables/table_1/table_1.csv
- code_and_data/results/tables/table_1/table_1.xlsx
- code_and_data/results/tables/table_10/
- code_and_data/results/tables/table_10/table_10.csv
- code_and_data/results/tables/table_10/table_10.xlsx
- code_and_data/results/tables/table_2/
- code_and_data/results/tables/table_2/table_2.csv
- code_and_data/results/tables/table_2/table_2.xlsx
- code_and_data/results/tables/table_3/
- code_and_data/results/tables/table_3/table_3.csv
- code_and_data/results/tables/table_3/table_3.xlsx
- code_and_data/results/tables/table_4/
- code_and_data/results/tables/table_4/table_4.csv
- code_and_data/results/tables/table_4/table_4.xlsx
- code_and_data/results/tables/table_5/
- code_and_data/results/tables/table_5/table_5.csv
- code_and_data/results/tables/table_6/
- code_and_data/results/tables/table_6/table_6.csv
- code_and_data/results/tables/table_6/table_6.xlsx
- code_and_data/results/tables/table_7/
- code_and_data/results/tables/table_7/table_7.csv
- code_and_data/results/tables/table_9/
- code_and_data/results/tables/table_9/table_9.csv
- code_and_data/results/tables/table_9/table_9.xlsx
- code_and_data/simulations/
- code_and_data/simulations/.Rhistory
- code_and_data/simulations/Intermediate_Results_TCE.RData
- code_and_data/simulations/Intermediate_Results_TVE.RData
- code_and_data/simulations/simulations_time_constant_effects.R
- code_and_data/simulations/simulations_time_varying_effects.R
