# Supplementary material for: Flexible Parametric Accelerated Failure Time Models With Cure
Source: Biom J. 2025 Sep 10;67(5):e70074. doi: 10.1002/bimj.70074 (PMC12423370; doi:10.1002/bimj.70074)
Supplement: Supplementary file 1 — Supporting Information [file BIMJ-67-e70074-s001.zip › code_and_data/README.txt]

Flexible parametric accelerated failure time models with cure.
Authors: Birzhan Akynkozhayev, Benjamin Christoffersen, Xingrong Liu, Keith Humphreys, Mark Clements.

This repository contains all code and instructions needed to fully reproduce the results, figures, and tables in the manuscript.

Repository structure:
- ./simulations/: R scripts for time-constant and time-varying simulations plus pre-computed Intermediate_Results_*.RData
- ./results/figures/: all PDF figures generated by the analysis
- ./results/tables/: all tables generated by the analysis
- ReproducibleResearch.Rmd:   
The master document: loads intermediate results, cleans and analyses data, reproduces all of the manuscript’s results—including figures, tables, and embedded text results—exactly as presented. Follow the inline instructions to reproduce every result step by step.
- ReproducibleResearch.pdf: rendered report.

Reproduction steps:
Follow ReproducibleResearch.Rmd -- R markdown document.


#####################################################################################################
Session infos:
#####################################################################################################
- Session info for RMD master document:
#####################################################################################################
R version 4.4.1 (2024-06-14)
Platform: x86_64-pc-linux-gnu
Running under: Ubuntu 24.04.2 LTS

Matrix products: default
BLAS:   /usr/lib/x86_64-linux-gnu/blas/libblas.so.3.12.0 
LAPACK: /usr/lib/x86_64-linux-gnu/lapack/liblapack.so.3.12.0

locale:
 [1] LC_CTYPE=en_US.UTF-8       LC_NUMERIC=C               LC_TIME=en_GB.UTF-8       
 [4] LC_COLLATE=en_US.UTF-8     LC_MONETARY=en_GB.UTF-8    LC_MESSAGES=en_US.UTF-8   
 [7] LC_PAPER=en_GB.UTF-8       LC_NAME=C                  LC_ADDRESS=C              
[10] LC_TELEPHONE=C             LC_MEASUREMENT=en_GB.UTF-8 LC_IDENTIFICATION=C       

time zone: Europe/Stockholm
tzcode source: system (glibc)

attached base packages:
[1] splines   stats     graphics  grDevices utils     datasets  methods   base     

other attached packages:
 [1] flexlsx_0.3.5     rio_1.2.3         viridis_0.6.5     viridisLite_0.4.2 tableone_0.13.2  
 [6] scales_1.4.0      tidyr_1.3.1       knitr_1.50        kableExtra_1.4.0  flextable_0.9.7  
[11] officer_0.6.8     dplyr_1.1.4       ggpubr_0.6.0      extrafont_0.19    hrbrthemes_0.8.7 
[16] ggplot2_3.5.2     rstpm2_1.6.7      survival_3.8-3   

loaded via a namespace (and not attached):
 [1] DBI_1.2.3               gridExtra_2.3           readxl_1.4.5           
 [4] rlang_1.1.6             magrittr_2.0.3          e1071_1.7-16           
 [7] compiler_4.4.1          mgcv_1.9-3              systemfonts_1.2.3      
[10] vctrs_0.6.5             stringr_1.5.1           pkgconfig_2.0.3        
[13] crayon_1.5.3            fastmap_1.2.0           backports_1.5.0        
[16] labeling_0.4.3          rmarkdown_2.29          haven_2.5.4            
[19] ragg_1.4.0              purrr_1.0.4             xfun_0.52              
[22] labelled_2.14.1         biostat3_0.2.2          uuid_1.2-1             
[25] broom_1.0.8             R6_2.6.1                stringi_1.8.7          
[28] RColorBrewer_1.1-3      car_3.1-3               extrafontdb_1.0        
[31] cellranger_1.1.0        numDeriv_2016.8-1.1     Rcpp_1.0.14            
[34] zoo_1.8-14              R.utils_2.13.0          Matrix_1.7-3           
[37] tidyselect_1.2.1        rstudioapi_0.17.1       abind_1.4-8            
[40] yaml_2.3.10             lattice_0.22-7          tibble_3.2.1           
[43] withr_3.0.2             askpass_1.2.1           evaluate_1.0.3         
[46] proxy_0.4-27            survey_4.4-2            zip_2.3.3              
[49] xml2_1.3.8              pillar_1.10.2           carData_3.0-5          
[52] stats4_4.4.1            generics_0.1.4          hms_1.1.3              
[55] openxlsx2_1.17          class_7.3-23            glue_1.8.0             
[58] gdtools_0.4.2           tools_4.4.1             data.table_1.17.2      
[61] ggsignif_0.6.4          forcats_1.0.0           mvtnorm_1.3-3          
[64] cowplot_1.1.3           grid_4.4.1              mitools_2.4            
[67] bbmle_1.0.25.1          Rttf2pt1_1.3.12         bdsmatrix_1.3-7        
[70] nlme_3.1-168            Formula_1.2-5           cli_3.6.5              
[73] textshaping_1.0.1       fontBitstreamVera_0.1.1 svglite_2.2.1          
[76] gtable_0.3.6            R.methodsS3_1.8.2       rstatix_0.7.2          
[79] digest_0.6.37           fontquiver_0.2.1        farver_2.1.2           
[82] htmltools_0.5.8.1       R.oo_1.27.1             lifecycle_1.0.4        
[85] fontLiberation_0.1.0    openssl_2.3.2           MASS_7.3-65

#####################################################################################################
- Session info for Time Constant Effects Simulations:
#####################################################################################################
R version 4.4.0 (2024-04-24)
Platform: x86_64-pc-linux-gnu
Running under: Red Hat Enterprise Linux 9.5 (Plow)

Matrix products: default
BLAS/LAPACK: FlexiBLAS OPENBLAS;  LAPACK version 3.11.0

Random number generation:
 RNG:     L'Ecuyer-CMRG 
 Normal:  Inversion 
 Sample:  Rejection 
 
locale:
 [1] LC_CTYPE=en_US.UTF-8       LC_NUMERIC=C               LC_TIME=en_US.UTF-8       
 [4] LC_COLLATE=en_US.UTF-8     LC_MONETARY=en_US.UTF-8    LC_MESSAGES=en_US.UTF-8   
 [7] LC_PAPER=en_US.UTF-8       LC_NAME=C                  LC_ADDRESS=C              
[10] LC_TELEPHONE=C             LC_MEASUREMENT=en_US.UTF-8 LC_IDENTIFICATION=C       

time zone: Europe/Stockholm
tzcode source: system (glibc)

attached base packages:
[1] parallel  splines   stats     graphics  grDevices utils     datasets  methods   base     

other attached packages:
[1] rstpm2_1.6.6.1 survival_3.8-3

loaded via a namespace (and not attached):
 [1] MASS_7.3-65         compiler_4.4.0      Matrix_1.7-3        mgcv_1.9-3         
 [5] Rcpp_1.0.14         bbmle_1.0.25.1      mvtnorm_1.3-3       bdsmatrix_1.3-7    
 [9] nlme_3.1-168        grid_4.4.0          numDeriv_2016.8-1.1 stats4_4.4.0       
[13] lattice_0.22-7
#####################################################################################################
- Session info for Time Varying Effects Simulations:
#####################################################################################################
R version 4.4.0 (2024-04-24)
Platform: x86_64-pc-linux-gnu
Running under: Red Hat Enterprise Linux 9.5 (Plow)

Matrix products: default
BLAS/LAPACK: FlexiBLAS OPENBLAS;  LAPACK version 3.11.0

Random number generation:
 RNG:     L'Ecuyer-CMRG 
 Normal:  Inversion 
 Sample:  Rejection 
 
locale:
 [1] LC_CTYPE=en_US.UTF-8       LC_NUMERIC=C               LC_TIME=en_US.UTF-8       
 [4] LC_COLLATE=en_US.UTF-8     LC_MONETARY=en_US.UTF-8    LC_MESSAGES=en_US.UTF-8   
 [7] LC_PAPER=en_US.UTF-8       LC_NAME=C                  LC_ADDRESS=C              
[10] LC_TELEPHONE=C             LC_MEASUREMENT=en_US.UTF-8 LC_IDENTIFICATION=C       

time zone: Europe/Stockholm
tzcode source: system (glibc)

attached base packages:
[1] parallel  splines   stats     graphics  grDevices utils     datasets  methods   base     

other attached packages:
[1] rstpm2_1.6.6.1 survival_3.8-3

loaded via a namespace (and not attached):
 [1] MASS_7.3-65         compiler_4.4.0      Matrix_1.7-3        mgcv_1.9-3         
 [5] Rcpp_1.0.14         bbmle_1.0.25.1      mvtnorm_1.3-3       bdsmatrix_1.3-7    
 [9] nlme_3.1-168        grid_4.4.0          numDeriv_2016.8-1.1 stats4_4.4.0       
[13] lattice_0.22-7
#####################################################################################################
