# Supplementary material for: Flexible Parametric Accelerated Failure Time Models With Cure
Source: Biom J. 2025 Sep 10;67(5):e70074. doi: 10.1002/bimj.70074 (PMC12423370; doi:10.1002/bimj.70074)
Supplement: Supplementary file 1 — Supporting Information [file BIMJ-67-e70074-s001.zip › code_and_data/results/tables/table_1/table_1.xlsx]

## Sheet: Sheet1
	cure_frac	df		mixture_cure												non_cure_aft												non_mixture_cure
				Total runs	% converged	% bias beta	% coverage beta	bias_cure_frac	% bias cure fraction	% coverage cure fraction	% bias cure fraction f	% coverage cure fraction f	AIC (x1000)	BIC (x1000)		Total runs	% converged	% bias beta	% coverage beta	bias_cure_frac	% bias cure fraction	% coverage cure fraction	% bias cure fraction f	% coverage cure fraction f	AIC (x1000)	BIC (x1000)		Total runs	% converged	% bias beta	% coverage beta	bias_cure_frac	% bias cure fraction	% coverage cure fraction	% bias cure fraction f	% coverage cure fraction f	AIC (x1000)	BIC (x1000)
	0.0	2		1,000	99.9	6.8	0.0	0.0	0.9	0.0	0.9	0.0	27.0	27.0		1,000	99.6	8.1	0.0						27.2	27.2		1,000	99.9	0.9	92.5	0.0	1.3	0.0			26.3	26.3
		3		1,000	99.8	0.8	94.0	0.0	0.4	0.0	0.4	0.0	26.2	26.2		1,000	97.3	1.0	90.3						26.2	26.2		1,000	99.9	0.8	94.8	0.0	0.8	0.0			26.2	26.3
		4		1,000	95.7	1.4	78.8	0.0	0.0	0.0	0.3	0.0	26.0	26.0		1,000	96.4	1.3	79.1						26.0	26.0		1,000	98.7	1.3	79.2	0.0	1.4	0.0			26.1	26.2
		5		1,000	98.7	1.0	86.8	0.0	0.0	0.1	0.0	0.0	25.8	25.9		1,000	98.6	1.0	86.3						25.8	25.9		1,000	96.8	1.1	85.2	0.0	1.3	0.0			26.0	26.0
		6		1,000	98.9	0.7	95.1	0.0	0.0	0.0	0.0	1.0	25.8	25.8		1,000	99.1	0.7	95.1						25.8	25.8		1,000	97.1	0.7	94.5	0.0	1.1	0.0			25.9	25.9
	0.1	2		1,000	100.0	6.6	0.6	0.0	6.7	68.5	6.7	69.6	27.5	27.5		1,000	95.1	21.0	0.0						29.9	29.9		1,000	99.6	1.2	90.5	0.0	36.8	0.0			27.1	27.1
		3		1,000	95.7	1.6	79.9	0.0	3.4	94.6	3.4	94.1	26.8	26.9		1,000	95.7	3.2	31.2						26.9	27.0		1,000	99.0	1.8	74.4	0.0	12.0	29.4			27.0	27.0
		4		1,000	93.4	1.7	74.7	0.0	4.4	89.0	6.0	77.8	26.7	26.7		1,000	96.6	1.4	84.5						26.8	26.8		1,000	99.0	1.9	71.8	0.0	6.7	66.4			26.8	26.9
		5		1,000	81.4	1.1	85.1	0.1	98.5	100.0	23.8	15.1	26.5	26.6		1,000	97.5	1.1	85.5						26.5	26.5		1,000	98.9	1.4	76.8	0.0	5.7	79.1			26.6	26.6
		6		1,000	99.9	0.8	95.0	0.0	3.7	96.2	3.7	96.1	26.5	26.5		1,000	98.3	0.8	94.3						26.5	26.5		1,000	95.2	0.7	94.2	0.0	4.9	82.8			26.5	26.6
	0.5	2		1,000	99.0	6.4	19.7	0.0	1.1	92.1	1.1	92.1	21.6	21.6		1,000	100.0	43.7	0.0						24.1	24.1		1,000	100.0	5.1	48.7	0.1	11.8	0.0			21.8	21.8
		3		1,000	98.9	2.8	70.1	0.0	1.3	81.3	1.3	87.5	21.2	21.3		1,000	98.4	1.9	87.6						21.3	21.4		1,000	99.8	2.5	75.9	0.0	1.4	82.9			21.3	21.4
		4		1,000	98.3	2.0	82.5	0.0	1.1	91.4	1.1	90.0	21.1	21.2		1,000	94.6	4.2	51.7						21.3	21.4		1,000	96.8	2.0	88.7	0.0	1.8	72.8			21.4	21.4
		5		1,000	91.2	1.1	93.6	0.2	36.7	96.5	3.3	53.4	21.0	21.1		1,000	93.2	1.2	90.6						21.0	21.1		1,000	97.8	1.1	93.7	0.0	1.0	92.3			21.1	21.1
		6		1,000	98.9	1.1	94.3	0.0	1.0	95.8	1.0	95.1	21.0	21.1		1,000	98.3	1.2	94.7						21.1	21.1		1,000	96.7	1.1	94.1	0.0	1.0	92.7			21.1	21.1
	0.9	2		1,000	100.0	6.5	77.6	0.0	0.3	94.3	0.3	94.4	6.8	6.8		1,000	100.0	56.9	0.0						7.4	7.4		1,000	100.0	9.5	71.0	0.0	1.3	24.8			6.9	6.9
		3		1,000	97.2	4.1	90.7	0.0	0.5	82.0	0.3	93.5	6.7	6.7		1,000	99.8	3.3	94.6						6.7	6.8		1,000	100.0	3.2	94.1	0.0	0.3	93.1			6.7	6.8
		4		1,000	94.6	5.1	78.1	0.7	74.3	98.0	0.4	90.3	6.7	6.7		1,000	99.5	6.9	70.6						6.7	6.8		1,000	99.7	5.3	84.6	0.0	0.3	93.4			6.7	6.8
		5		1,000	93.2	2.6	94.0	0.0	4.5	99.2	0.4	91.0	6.7	6.7		1,000	99.7	2.7	91.6						6.7	6.7		1,000	99.5	2.5	93.8	0.0	0.3	94.8			6.7	6.7
		6		1,000	62.9	2.6	93.5	0.0	0.8	98.6	0.4	92.2	6.7	6.7		1,000	99.8	2.9	93.3						6.7	6.7		1,000	99.7	2.7	94.1	0.0	0.3	95.1			6.7	6.7
