# Supplementary material for: Flexible Parametric Accelerated Failure Time Models With Cure
Source: Biom J. 2025 Sep 10;67(5):e70074. doi: 10.1002/bimj.70074 (PMC12423370; doi:10.1002/bimj.70074)
Supplement: Supplementary file 1 — Supporting Information [file BIMJ-67-e70074-s001.zip › code_and_data/results/tables/table_10/table_10.xlsx]

## Sheet: Sheet1
	df		0		0.1		0.5		0.9
	2		18.6		9.5		17.5		41.0
	3		3.6		8.0		34.7		49.7
	4		33.1		15.7		36.2		28.2
	5		24.8		31.4		38.8		36.4
	6		15.6		17.5		17.5		15.9
