# Supplementary material for: Flexible Parametric Accelerated Failure Time Models With Cure
Source: Biom J. 2025 Sep 10;67(5):e70074. doi: 10.1002/bimj.70074 (PMC12423370; doi:10.1002/bimj.70074)
Supplement: Supplementary file 1 — Supporting Information [file BIMJ-67-e70074-s001.zip › code_and_data/results/tables/table_2/table_2.xlsx]

## Sheet: Sheet1
	cure_frac	df		mixture_cure												non_cure_aft												non_mixture_cure
				Total runs	% converged	% bias beta	% coverage beta	bias_cure_frac	% bias cure fraction	% coverage cure fraction	% bias cure fraction f	% coverage cure fraction f	AIC (x1000)	BIC (x1000)		Total runs	% converged	% bias beta	% coverage beta	bias_cure_frac	% bias cure fraction	% coverage cure fraction	% bias cure fraction f	% coverage cure fraction f	AIC (x1000)	BIC (x1000)		Total runs	% converged	% bias beta	% coverage beta	bias_cure_frac	% bias cure fraction	% coverage cure fraction	% bias cure fraction f	% coverage cure fraction f	AIC (x1000)	BIC (x1000)
	0.0	2		1,000	95.2	18.8	8.6	0.0	0.0	21.1	3.5	0.0	12.3	12.3		1,000	97.6	18.7	8.6						12.3	12.4		1,000	99.4	2,949.9	0.0	0.3	29.2	0.0			65.4	65.4
		3		1,000	63.8	3.4	87.3	0.0	0.0	50.0	0.3	0.0	4.6	4.7		1,000	99.6	3.6	85.9						4.3	4.3		1,000	48.3	69,194.9	6.0	0.3	29.8	0.0			222.9	222.9
		4		1,000	0.0											1,000	99.8	33.1	0.5						4.0	4.1		1,000	81.8	39.6	0.0	0.0	3.8	0.0			4.7	4.8
		5		1,000	0.0											1,000	99.7	24.8	0.0						2.3	2.4		1,000	40.7	26.2	0.0	0.1	5.1	0.0			7.0	7.1
		6		1,000	1.4	13.6	7.1	0.0	0.0	42.9	1.0	0.0	5.5	5.5		1,000	99.6	15.6	0.6						1.8	1.8		1,000	49.3	19.8	0.0	0.0	4.4	0.0			5.9	5.9
	0.1	2		1,000	99.9	9.5	68.5	0.1	100.0	99.1	18.2	24.4	13.6	13.7		1,000	99.9	9.4	68.6						13.6	13.7		1,000	99.8	3,005.5	0.0	0.2	231.5	0.0			60.1	60.1
		3		1,000	16.4	5.2	84.8	0.1	100.0	90.2	65.9	0.0	2.0	2.1		1,000	99.8	8.0	56.4						6.8	6.8		1,000	75.9	21.1	2.5	0.1	77.1	0.0			8.6	8.6
		4		1,000	0.0											1,000	99.7	15.7	32.2						6.8	6.8		1,000	48.1	52.7	0.2	0.0	35.9	0.0			7.5	7.5
		5		1,000	0.0											1,000	99.6	31.4	0.0						5.1	5.1		1,000	46.8	30.0	0.2	0.0	45.2	0.0			8.2	8.2
		6		1,000	2.0	18.5	0.0	0.1	100.0	100.0	5.7	80.0	5.3	5.3		1,000	99.0	17.5	0.1						4.5	4.6		1,000	48.4	21.0	0.0	0.0	40.0	0.0			7.0	7.1
	0.5	2		1,000	98.1	17.0	62.1	0.5	100.0	99.6	15.0	0.6	14.6	14.6		1,000	100.0	17.5	60.4						14.7	14.7		1,000	98.6	3,009.0	0.0	0.0	9.1	0.0			38.6	38.6
		3		1,000	0.1	10.5	0.0	0.0	6.2	0.0	6.2	0.0	21.6	21.6		1,000	99.8	34.7	1.7						11.7	11.7		1,000	99.0	8.2	65.9	0.0	4.8	4.4			11.3	11.3
		4		1,000	0.1	0.5	100.0	0.5	99.5	100.0	4.4	0.0	21.5	21.6		1,000	99.2	36.2	0.1						11.2	11.2		1,000	88.7	18.9	41.4	0.0	4.7	7.0			12.0	12.0
		5		1,000	0.1	3.8	100.0	0.0	2.6	100.0	4.4	0.0	21.5	21.5		1,000	97.9	39.0	0.1						10.6	10.6		1,000	45.6	30.8	0.2	0.0	5.4	0.0			11.6	11.6
		6		1,000	0.1	3.9	100.0	0.0	2.9	100.0	4.5	0.0	21.5	21.5		1,000	99.3	17.5	9.3						10.4	10.4		1,000	45.8	20.3	5.0	0.0	4.7	2.4			11.3	11.3
	0.9	2		1,000	100.0	30.3	76.1	0.9	100.0	99.7	2.3	23.2	5.9	5.9		1,000	100.0	41.0	63.1						5.9	5.9		1,000	99.5	3,047.3	5.6	0.0	1.3	20.6			10.1	10.2
		3		896	13.7	11.2	76.4	0.0	0.4	88.6	0.4	78.0	7.4	7.5		1,000	100.0	49.7	30.3						5.4	5.4		1,000	95.7	26.6	44.6	0.0	0.4	77.1			5.4	5.4
		4		1,000	13.2	6.2	97.0	0.2	23.4	99.2	0.3	95.5	7.4	7.4		1,000	99.8	28.2	33.3						5.2	5.3		1,000	95.3	20.0	60.2	0.0	0.4	78.7			5.3	5.4
		5		1,000	11.1	7.1	94.6	0.0	0.4	99.1	0.3	95.5	7.4	7.4		1,000	99.7	36.4	20.1						5.2	5.2		1,000	99.0	28.2	22.3	0.0	0.6	65.6			5.3	5.3
		6		1,000	9.8	6.3	93.9	0.2	18.4	99.0	0.3	95.9	7.3	7.4		1,000	99.9	15.8	53.7						5.1	5.2		1,000	99.7	18.5	46.9	0.0	0.5	73.9			5.2	5.3
