# Supplementary material for: Flexible Parametric Accelerated Failure Time Models With Cure
Source: Biom J. 2025 Sep 10;67(5):e70074. doi: 10.1002/bimj.70074 (PMC12423370; doi:10.1002/bimj.70074)
Supplement: Supplementary file 1 — Supporting Information [file BIMJ-67-e70074-s001.zip › code_and_data/results/tables/table_3/table_3.xlsx]

## Sheet: Sheet1
	cure_frac	df		mixture_cure												non_cure_aft												non_mixture_cure
				Total runs	% converged	% bias beta	% coverage beta	bias_cure_frac	% bias cure fraction	% coverage cure fraction	% bias cure fraction f	% coverage cure fraction f	AIC (x1000)	BIC (x1000)		Total runs	% converged	% bias beta	% coverage beta	bias_cure_frac	% bias cure fraction	% coverage cure fraction	% bias cure fraction f	% coverage cure fraction f	AIC (x1000)	BIC (x1000)		Total runs	% converged	% bias beta	% coverage beta	bias_cure_frac	% bias cure fraction	% coverage cure fraction	% bias cure fraction f	% coverage cure fraction f	AIC (x1000)	BIC (x1000)
	0.0	2		1,000	99.5	14.3	6.4	0.0	0.0	66.6	1.5	0.0	30.2	30.3		1,000	99.8	14.2	6.4						30.2	30.2		1,000	38.6	51.0	0.0	0.3	27.2	0.0			35.1	35.2
		3		1,000	20.7	5.1	58.5	0.0	1.4	0.0	1.6	0.0	30.5	30.5		1,000	99.4	9.9	22.7						29.4	29.4		1,000	91.1	22.4	0.0	0.2	17.0	0.0			30.3	30.3
		4		1,000	20.6	2.3	92.2	0.1	5.8	0.0	5.8	0.0	30.3	30.4		1,000	99.1	5.4	51.1						29.2	29.2		1,000	89.3	1.7	91.0	0.1	7.6	0.0			29.3	29.3
		5		1,000	20.8	2.1	89.9	0.1	5.3	0.0	5.3	0.0	30.3	30.4		1,000	98.5	4.4	62.7						29.1	29.1		1,000	83.1	1.8	92.3	0.1	7.2	0.0			29.2	29.3
		6		1,000	19.6	1.7	90.8	0.0	3.5	0.0	3.6	0.0	30.3	30.3		1,000	98.9	2.2	87.7						29.0	29.0		1,000	60.5	1.7	92.4	0.1	7.2	0.0			29.4	29.5
	0.1	2		1,000	99.9	8.8	41.1	0.1	100.0	81.0	48.0	1.0	29.4	29.4		1,000	100.0	8.5	43.8						29.4	29.4		1,000	46.2	50.5	0.0	0.2	230.1	0.0			33.3	33.3
		3		1,000	26.5	5.7	64.9	0.0	9.5	84.5	11.0	77.0	29.7	29.7		1,000	99.6	4.6	75.1						28.7	28.7		1,000	96.2	20.5	0.0	0.1	134.5	0.0			29.2	29.2
		4		1,000	26.7	2.2	89.1	0.1	51.6	0.4	51.6	0.0	29.5	29.6		1,000	99.0	5.0	68.7						28.6	28.7		1,000	94.9	2.5	83.9	0.1	59.0	0.0			28.5	28.5
		5		1,000	26.1	2.4	95.0	0.0	47.1	0.0	47.1	0.0	29.5	29.6		1,000	97.8	6.2	42.5						28.4	28.5		1,000	86.0	1.9	96.7	0.1	59.1	0.0			28.6	28.6
		6		1,000	24.5	2.2	93.5	0.0	39.3	37.6	33.7	30.6	29.5	29.5		1,000	98.8	2.3	88.9						28.3	28.4		1,000	68.5	1.7	96.1	0.1	61.0	0.0			28.7	28.7
	0.5	2		1,000	93.3	6.3	83.6	0.1	17.1	51.2	11.4	8.7	21.5	21.5		1,000	99.8	8.4	68.3						21.5	21.5		1,000	77.3	51.4	0.0	0.1	20.6	0.0			23.2	23.2
		3		1,000	47.7	7.5	74.4	0.0	1.4	96.9	1.4	95.8	21.7	21.7		1,000	100.0	8.1	72.4						21.2	21.2		1,000	98.8	14.6	23.6	0.0	9.7	0.0			21.3	21.3
		4		1,000	48.6	3.4	93.4	0.0	5.6	8.6	5.6	8.6	21.6	21.6		1,000	99.2	11.0	61.0						21.1	21.2		1,000	98.6	4.5	84.1	0.0	6.1	4.6			21.2	21.2
		5		1,000	46.6	6.2	73.8	0.5	92.4	65.0	4.6	38.4	21.6	21.6		1,000	99.4	7.3	62.8						21.0	21.0		1,000	70.5	3.5	92.9	0.0	6.4	3.3			21.5	21.6
		6		1,000	38.5	3.2	93.5	0.3	61.4	92.2	1.8	85.2	21.6	21.6		1,000	97.8	3.2	93.4						21.0	21.1		1,000	80.5	3.1	95.2	0.0	6.6	1.7			21.5	21.5
	0.9	2		1,000	100.0	13.7	89.1	0.0	1.4	81.7	1.0	70.9	6.5	6.5		1,000	100.0	22.6	69.2						6.5	6.6		1,000	100.0	50.3	6.8	0.0	1.6	5.1			6.8	6.8
		3		979	86.0	11.2	90.1	0.0	0.4	97.4	0.4	97.0	6.5	6.6		1,000	100.0	13.4	91.7						6.5	6.6		1,000	99.6	11.8	83.1	0.0	0.8	64.9			6.5	6.5
		4		1,000	81.4	10.4	86.9	0.0	0.8	91.2	0.8	73.0	6.5	6.6		1,000	100.0	18.0	75.1						6.5	6.5		1,000	97.9	9.6	91.2	0.0	0.7	77.6			6.5	6.6
		5		1,000	81.5	9.8	88.6	0.8	88.1	97.7	0.5	89.8	6.5	6.6		1,000	99.9	9.6	87.3						6.5	6.5		1,000	99.9	8.7	92.3	0.0	0.7	77.1			6.5	6.6
		6		1,000	64.7	7.7	91.3	0.2	20.3	99.1	0.4	96.4	6.5	6.6		1,000	100.0	8.3	91.5						6.5	6.5		1,000	99.2	8.4	93.2	0.0	0.7	74.0			6.5	6.6
