# Supplementary material for: Flexible Parametric Accelerated Failure Time Models With Cure
Source: Biom J. 2025 Sep 10;67(5):e70074. doi: 10.1002/bimj.70074 (PMC12423370; doi:10.1002/bimj.70074)
Supplement: Supplementary file 1 — Supporting Information [file BIMJ-67-e70074-s001.zip › code_and_data/results/tables/table_4/table_4.xlsx]

## Sheet: Sheet1
	cure_frac	df		mixture_cure												non_cure_aft												non_mixture_cure
				Total runs	% converged	% bias beta	% coverage beta	bias_cure_frac	% bias cure fraction	% coverage cure fraction	% bias cure fraction f	% coverage cure fraction f	AIC (x1000)	BIC (x1000)		Total runs	% converged	% bias beta	% coverage beta	bias_cure_frac	% bias cure fraction	% coverage cure fraction	% bias cure fraction f	% coverage cure fraction f	AIC (x1000)	BIC (x1000)		Total runs	% converged	% bias beta	% coverage beta	bias_cure_frac	% bias cure fraction	% coverage cure fraction	% bias cure fraction f	% coverage cure fraction f	AIC (x1000)	BIC (x1000)
	0.0	2		1,000	99.8	1.9	95.2	0.0	0.4	0.2	3.1	0.0	25.6	25.6		1,000	100.0	1.9	95.3						25.6	25.6		1,000	99.4	16.4	0.3	0.4	39.6	0.0			28.5	28.5
		3		1,000	99.3	2.0	95.8	0.0	0.7	0.0	3.2	0.0	25.6	25.7		1,000	100.0	2.0	95.7						25.6	25.6		1,000	99.7	3.5	71.8	0.3	27.6	0.0			26.6	26.7
		4		1,000	97.1	2.1	95.4	0.0	1.6	0.0	3.9	0.0	25.6	25.7		1,000	100.0	2.1	95.5						25.6	25.7		1,000	99.7	3.9	73.9	0.2	23.7	0.0			26.3	26.4
		5		1,000	95.7	2.1	95.1	0.0	3.6	0.0	5.1	0.0	25.6	25.7		1,000	99.9	2.1	95.1						25.6	25.7		1,000	99.5	2.4	94.2	0.2	22.7	0.0			26.2	26.3
		6		1,000	90.0	2.1	95.8	0.0	3.9	0.0	5.3	0.0	25.6	25.7		1,000	100.0	2.1	95.2						25.6	25.7		1,000	99.6	2.1	95.8	0.2	22.3	0.0			26.2	26.2
	0.1	2		1,000	100.0	2.2	95.9	0.0	19.7	94.7	24.8	76.9	24.2	24.2		1,000	100.0	2.5	93.5						24.2	24.2		1,000	99.4	16.2	0.5	0.3	348.8	0.0			26.6	26.6
		3		1,000	99.8	2.2	96.3	0.0	28.8	92.5	27.3	78.6	24.2	24.2		1,000	100.0	2.2	96.1						24.2	24.2		1,000	99.9	3.0	81.0	0.2	241.3	0.0			25.0	25.1
		4		1,000	96.7	2.2	96.0	0.1	53.5	86.2	32.1	78.6	24.2	24.2		1,000	100.0	2.2	96.4						24.2	24.2		1,000	99.8	3.9	79.1	0.2	209.6	0.0			24.8	24.8
		5		1,000	96.8	2.1	95.6	0.1	59.6	84.6	32.7	81.2	24.2	24.2		1,000	100.0	2.1	95.7						24.2	24.2		1,000	99.9	2.5	94.0	0.2	201.7	0.0			24.7	24.8
		6		1,000	95.5	2.2	95.4	0.1	51.7	82.6	34.2	81.5	24.2	24.2		1,000	100.0	2.2	95.1						24.2	24.2		1,000	99.9	2.2	95.3	0.2	198.3	0.0			24.7	24.7
	0.5	2		1,000	99.7	3.3	95.9	0.0	3.3	95.2	3.4	88.6	16.4	16.4		1,000	100.0	7.7	68.1						16.4	16.5		1,000	100.0	15.2	12.9	0.2	35.7	0.0			17.5	17.6
		3		1,000	99.2	3.3	96.1	0.0	4.6	94.1	3.9	88.2	16.4	16.4		1,000	100.0	3.6	96.5						16.4	16.4		1,000	100.0	3.0	93.3	0.1	24.7	0.0			16.9	16.9
		4		1,000	34.6	3.5	95.7	0.1	10.9	83.2	10.1	72.0	16.4	16.4		1,000	100.0	3.2	95.2						16.4	16.4		1,000	99.9	4.2	89.2	0.1	22.2	0.0			16.8	16.8
		5		1,000	31.9	3.4	94.0	0.3	65.6	82.4	11.9	69.9	16.3	16.4		1,000	100.0	3.3	96.1						16.4	16.4		1,000	99.9	3.7	95.2	0.1	21.6	0.0			16.7	16.8
		6		1,000	29.9	3.9	93.3	0.4	70.7	95.7	11.2	85.6	16.4	16.4		1,000	100.0	3.4	95.9						16.4	16.4		1,000	99.9	3.4	95.1	0.1	21.5	0.0			16.7	16.8
	0.9	2		1,000	99.2	8.1	96.3	0.0	0.9	95.1	0.8	93.1	4.6	4.7		1,000	100.0	12.9	82.9						4.7	4.7		1,000	100.0	15.3	69.6	0.0	3.7	0.0			4.9	4.9
		3		979	34.0	8.7	93.7	0.0	1.1	90.4	1.1	80.5	4.5	4.6		1,000	100.0	9.0	95.9						4.6	4.7		1,000	99.9	7.1	95.7	0.0	2.6	0.2			4.8	4.8
		4		1,000	40.5	8.1	96.0	0.6	61.3	96.3	2.0	70.6	4.6	4.6		1,000	100.0	8.4	96.2						4.6	4.7		1,000	100.0	8.2	95.2	0.0	2.4	1.1			4.8	4.8
		5		1,000	45.0	8.6	95.8	0.5	60.1	96.9	1.7	77.8	4.6	4.7		1,000	100.0	8.6	95.7						4.6	4.7		1,000	99.9	9.4	93.7	0.0	2.4	1.2			4.8	4.8
		6		1,000	48.9	8.5	95.1	0.6	66.8	97.5	1.5	80.8	4.6	4.7		1,000	100.0	8.5	94.6						4.6	4.7		1,000	100.0	9.1	92.8	0.0	2.4	1.6			4.8	4.8
