# Supplementary material for: Flexible Parametric Accelerated Failure Time Models With Cure
Source: Biom J. 2025 Sep 10;67(5):e70074. doi: 10.1002/bimj.70074 (PMC12423370; doi:10.1002/bimj.70074)
Supplement: Supplementary file 1 — Supporting Information [file BIMJ-67-e70074-s001.zip › code_and_data/results/tables/table_5/table_5.csv]

cure_frac	% Bias beta.x	% Cov. beta.x	AIC.x	BIC.x	% Converged.x	% Bias beta.y	% Cov. beta.y	AIC.y	BIC.y	% Converged.y	% Bias beta	% Cov. beta	AIC	BIC	% Converged
0	1.98	95.6	65	65	100	1.91	95.3	25.6	25.6	100	2.06	95.2	25.6	25.7	100
0.1	5.55	56.3	58.8	58.8	100	2.49	93.5	24.2	24.2	100	2.19	95.1	24.2	24.2	100
0.5	20.4	0.2	33.4	33.4	100	7.69	68.1	16.4	16.5	100	3.4	95.9	16.4	16.4	100
0.9	29.3	12.5	6.79	6.79	100	12.9	82.9	4.65	4.67	100	8.54	94.6	4.64	4.69	100
