# Supplementary material for: Flexible Parametric Accelerated Failure Time Models With Cure
Source: Biom J. 2025 Sep 10;67(5):e70074. doi: 10.1002/bimj.70074 (PMC12423370; doi:10.1002/bimj.70074)
Supplement: Supplementary file 1 — Supporting Information [file BIMJ-67-e70074-s001.zip › code_and_data/results/tables/table_6/table_6.csv]

df	time		cumulative									integrated
			% Con.	% bias cure frac	coverage cure frac	% bias AF	coverage AF	MISE	AIC (*1000)	BIC (*1000)		% Con.	% bias cure frac	coverage cure frac	% bias AF	coverage AF	MISE	AIC (*1000)	BIC (*1000)
2	2		98.4	0.2	96.5	10.0	95.4	0.0	4.6	4.6		95.3	0.1	94.3	0.5	94.3	0.0	4.6	4.6
	4		98.4	0.2	96.5	5.1	85.0	0.1	4.6	4.6		95.3	0.1	94.3	0.6	95.2	0.1	4.6	4.6
	6		98.4	0.2	96.5	12.2	89.7	0.6	4.6	4.6		95.3	0.1	94.3	1.5	95.7	0.6	4.6	4.6
	8		98.4	0.2	96.5	24.9	92.3	1.8	4.6	4.6		95.3	0.1	94.3	1.1	94.2	1.8	4.6	4.6
	10		98.4	0.2	96.5	39.4	71.7	4.8	4.6	4.6		95.3	0.1	94.3	0.1	94.0	4.8	4.6	4.6
3	2		43.6	0.4	90.8	13.2	95.0	0.0	4.6	4.7		17.1	0.9	94.2	3.6	93.6	0.0	4.5	4.6
	4		43.6	0.4	90.8	4.0	77.5	0.1	4.6	4.7		17.1	0.9	94.2	2.7	92.4	0.1	4.5	4.6
	6		43.6	0.4	90.8	10.1	81.9	0.6	4.6	4.7		17.1	0.9	94.2	2.7	93.6	0.6	4.5	4.6
	8		43.6	0.4	90.8	23.0	91.5	1.8	4.6	4.7		17.1	0.9	94.2	2.2	90.1	1.8	4.5	4.6
	10		43.6	0.4	90.8	37.2	75.2	4.8	4.6	4.7		17.1	0.9	94.2	0.0	90.6	4.8	4.5	4.6
4	2		74.5	14.0	89.3	12.1	96.2	0.0	4.6	4.6		73.3	1.4	85.3	1.7	94.7	0.0	4.6	4.6
	4		74.5	14.0	89.3	5.0	83.9	0.1	4.6	4.6		73.3	1.4	85.3	0.3	95.5	0.1	4.6	4.6
	6		74.5	14.0	89.3	12.3	88.7	0.6	4.6	4.6		73.3	1.4	85.3	0.3	95.8	0.6	4.6	4.6
	8		74.5	14.0	89.3	24.5	92.6	1.8	4.6	4.6		73.3	1.4	85.3	0.7	94.1	1.8	4.6	4.6
	10		74.5	14.0	89.3	38.8	73.3	4.8	4.6	4.6		73.3	1.4	85.3	1.0	94.8	4.8	4.6	4.6
5	2		66.8	59.2	94.0	11.2	95.2	0.0	4.6	4.6		60.1	46.1	87.2	0.2	94.8	0.0	4.6	4.6
	4		66.8	59.2	94.0	4.4	81.0	0.1	4.6	4.6		60.1	46.1	87.2	1.4	95.0	0.1	4.6	4.6
	6		66.8	59.2	94.0	11.3	84.3	0.6	4.6	4.6		60.1	46.1	87.2	1.4	96.8	0.6	4.6	4.6
	8		66.8	59.2	94.0	24.1	92.7	1.8	4.6	4.6		60.1	46.1	87.2	1.0	92.7	1.8	4.6	4.6
	10		66.8	59.2	94.0	38.2	73.7	4.8	4.6	4.6		60.1	46.1	87.2	3.6	94.7	4.8	4.6	4.6
6	2		79.3	9.3	83.4	9.7	96.5	0.0	4.6	4.7		78.2	5.5	83.8	0.1	94.8	0.0	4.6	4.6
	4		79.3	9.3	83.4	4.4	82.1	0.1	4.6	4.7		78.2	5.5	83.8	1.1	95.0	0.1	4.6	4.6
	6		79.3	9.3	83.4	11.8	88.7	0.6	4.6	4.7		78.2	5.5	83.8	0.5	94.6	0.6	4.6	4.6
	8		79.3	9.3	83.4	24.5	92.4	1.8	4.6	4.7		78.2	5.5	83.8	1.3	93.5	1.8	4.6	4.6
	10		79.3	9.3	83.4	39.0	71.8	4.8	4.6	4.7		78.2	5.5	83.8	0.1	94.6	4.8	4.6	4.6
