# Supplementary material for: Flexible Parametric Accelerated Failure Time Models With Cure
Source: Biom J. 2025 Sep 10;67(5):e70074. doi: 10.1002/bimj.70074 (PMC12423370; doi:10.1002/bimj.70074)
Supplement: Supplementary file 1 — Supporting Information [file BIMJ-67-e70074-s001.zip › code_and_data/results/tables/table_7/table_7.csv]

	Overall	Male	Female	p	test
n	15564	6340	9224
age (mean (SD))	69.13 (12.42)	66.98 (12.54)	70.61 (12.12)	<0.001
stage (%)				0.004
Unknown	2356 (15.1)	885 (14.0)	1471 (15.9)
Localised	6274 (40.3)	2620 (41.3)	3654 (39.6)
Regional	1787 (11.5)	715 (11.3)	1072 (11.6)
Distant	5147 (33.1)	2120 (33.4)	3027 (32.8)
surv_yy (mean (SD))	3.82 (4.40)	3.73 (4.23)	3.89 (4.51)	0.027
status (%)				<0.001
Alive	4642 (29.8)	1877 (29.6)	2765 (30.0)
Dead: cancer	8369 (53.8)	3321 (52.4)	5048 (54.7)
Dead: other	2549 (16.4)	1140 (18.0)	1409 (15.3)
Lost to follow-up	4 ( 0.0)	2 ( 0.0)	2 ( 0.0)
