# Supplementary material for: Flexible Parametric Accelerated Failure Time Models With Cure
Source: Biom J. 2025 Sep 10;67(5):e70074. doi: 10.1002/bimj.70074 (PMC12423370; doi:10.1002/bimj.70074)
Supplement: Supplementary file 1 — Supporting Information [file BIMJ-67-e70074-s001.zip › code_and_data/results/tables/table_9/table_9.xlsx]

## Sheet: Sheet1
	df		0		0.1		0.5		0.9
	2		1.9		2.5		7.7		12.9
	3		2.0		2.2		3.6		9.0
	4		2.1		2.2		3.2		8.4
	5		2.1		2.1		3.3		8.6
	6		2.1		2.2		3.4		8.5
