# Supplementary material for: Flexible Parametric Accelerated Failure Time Models With Cure
Source: Biom J. 2025 Sep 10;67(5):e70074. doi: 10.1002/bimj.70074 (PMC12423370; doi:10.1002/bimj.70074)
Supplement: Supplementary file 1 — Supporting Information [file BIMJ-67-e70074-s001.zip › code_and_data/simulations/simulations_time_constant_effects.R]

#SBATCH -c 48
#SBATCH -t 2000
#SBATCH --mem 64000
library(rstpm2)
library(parallel)
library(survival)

# Handy functions ==============================================================
# args: p (probability 0–1); returns: log-odds
logit <- function(p) log(p) - log(1 - p)
# args: x (numeric); returns: inverse-logit probability
expit <- function(x) 1 / (1 + exp(-x))
# Transformation of scale from Crowther Lambert to R Weibul
scale_tr <- function(lambda, gamma) c(lambda[1]^(-1/gamma[1]), lambda[2]^(-1/gamma[2]))

# args: distributional parameters and cure fraction for the density
# returns: KL divergence integrand between true and fitted densities at t
KL_integrand_upd_1 <- function(t, cf, X, mix_par, shape, scale, aft_fit, estimated_cure_fraction) {
  true_density <- exp(-X) * (1 - cf) * (mix_par * dweibull(t * exp(-X), shape = shape[1], scale = scale[1]) +
                                          (1 - mix_par) * dweibull(t * exp(-X), shape = shape[2], scale = scale[2]))
  fitted_density <- predict(aft_fit,
                            newdata = data.frame(observed_time = t, X = X),
                            type = "density", se.fit = FALSE)
  
  # Handling of elementwise zero values in true_density
  kl_value <- ifelse(true_density == 0,
                     0,
                     true_density * (log(pmax(true_density, .Machine$double.xmin)) -
                                       log(pmax(fitted_density, .Machine$double.xmin))))
  
  return(kl_value)
}

# Data generation: sim_cure_Weibull ==========================================
# args: n (sample size), shape (dist. par.), scale (dist. par.), 
# mixing_par (mixing parameter), cure_frac (probability of cure), 
# beta (AFT coefficient), theta (unused in these simulations); 
# returns: data.frame with observed_time, delta (event indicator), 
# X (covariate), and cured (cure indicator)
sim_cure_Weibull <- function(n = 1e4,
                             shape = c(1, 1),
                             scale = c(1, 1),
                             mixing_par = 0.5,
                             cure_frac = 0.9,
                             beta = 1,
                             theta = NULL) {
  X <- rbinom(n, 1, 0.5)
  u <- runif(n)
  t_uncured <- vuniroot(
    function(t)
      mixing_par * pweibull(t * exp(-beta * X), shape[1], scale[1], lower.tail = FALSE) +
      (1 - mixing_par) * pweibull(t * exp(-beta * X), shape[2], scale[2], lower.tail = FALSE) - u,
    lower = rep(1e-300, n),
    upper = rep(1e6, n)
  )$root
  cured <- rbinom(n, 1, cure_frac)
  t <- ifelse(cured, Inf, t_uncured)
  
  censor_time <- pmin(rexp(n, 0.1), 10)
  observed_time <- pmin(t, censor_time)
  delta <- observed_time < censor_time
  
  data.frame(observed_time = observed_time,
             delta = delta,
             X = X,
             cured = cured)
}

# Simulation and model fitting: sim_fits ======================================
# args: n_datasets (number of simulations), n_obs (per‐dataset sample size), 
# cure_frac (true cure fraction), beta (true AFT coefficient), 
# cores (parallel workers); 
# returns: data.frame of simulation results with 
# summary metrics (biases, coverage, AIC, BIC, KL divergences, 
# convergence flags, error/warning messages)
sim_fits <- function(n_datasets = 1000,
                     n_obs = 1e4,
                     cure_frac = 0.9,
                     beta = 1,
                     theta = NULL,
                     cores = 31) {
  out <- data.frame(
    sce = integer(),
    cure_frac = double(),
    sim_num = integer(),
    model = character(),
    df = integer(),
    cens_prop = double(),
    bias_beta = double(),
    bias_relative_beta = double(),
    bias_cure_frac = double(),
    bias_relative_cure_frac = double(),
    bias_cf_f = double(),       
    bias_cf_f_rel = double(),   
    coverage_beta = double(),
    coverage_cure_frac = double(),
    coverage_cure_frac_f = double(),  
    AIC = double(),
    BIC = double(),
    D_KL0 = double(),
    D_KL1 = double(),
    convergence = logical(),
    NA_vcov = logical(),
    neg_diag_vcov = logical(),
    sum_gradients = double(),
    err_msg = character(),
    warn_msg = character(),
    stringsAsFactors = FALSE
  )
  
  for (sce in 1:4) {
    # Distributional parameters for scenarios 1-4
    dist <- switch(
      sce,
      list(
        mixing_par = 0.8,
        shape = c(3, 1.6),
        scale = scale_tr(c(0.1, 0.1), c(3, 1.6))
      ),
      list(
        mixing_par = 0.5,
        shape = c(1.5, 0.5),
        scale = scale_tr(c(1, 1), c(1.5, 0.5))
      ),
      list(
        mixing_par = 0.26,
        shape = c(3, 0.7),
        scale = scale_tr(c(0.02, 0.5), c(3, 0.7))
      ),
      list(
        mixing_par = 0.5,
        shape = c(1.2, 1.2),
        scale = scale_tr(c(0.1, 0.1), c(1.2, 1.2))
      )
    )
    
    # Generate datasets
    datasets <- list()
    for (dataset in 1:n_datasets) {
      dat <- sim_cure_Weibull(n = n_obs,
                              shape = dist$shape,
                              scale = dist$scale,
                              mixing_par = dist$mixing_par,
                              cure_frac = cure_frac,
                              beta = beta,
                              theta = theta)
      datasets[[dataset]] <- dat
    }
    assign(paste0("dat_vector_sce_", sce, "_cf_", cure_frac),
           datasets, envir = parent.frame())
    
    # Fit models (varying degrees of freedom and model type)
    for (df in 2:6) {
      for (mixture_cure in list(c(TRUE, FALSE), c(FALSE, TRUE), c(FALSE, FALSE))) {
        out <- rbind(out, do.call(
          rbind,
          mclapply(1:n_datasets, FUN = function(dataset) {
            ## pre-initialise all outputs
            cens_prop <- NA_real_
            bias_beta <- NA_real_
            bias_relative_beta <- NA_real_
            coverage_beta <- NA_real_
            
            bias_cure_frac <- NA
            bias_relative_cure_frac <- NA
            bias_cf_f <- NA_real_
            bias_cf_f_rel <- NA_real_
            coverage_cure_frac <- NA
            coverage_cure_frac_f <- NA
            AIC_val <- NA_real_
            BIC_val <- NA_real_
            D_KL0 <- NA_real_
            D_KL1 <- NA_real_
            convergence <- NA
            NA_vcov <- NA
            neg_diag_vcov <- NA
            sum_gradients <- NA_real_
            err_msg <- NA_character_
            warn_msg <- NA_character_
            
            tryCatch({
              which_dataset <- datasets[[dataset]]
              cens_prop <- sum(which_dataset$delta) / nrow(which_dataset)
              model <- switch(
                paste0(mixture_cure[1], mixture_cure[2]),
                "TRUEFALSE" = "mixture_cure",
                "FALSETRUE" = "non_mixture_cure",
                "FALSEFALSE" = "non_cure_aft"
              )
              fit <- aft(Surv(observed_time, delta) ~ X,
                         cure.formula = Surv(observed_time, delta) ~ 1,
                         data = datasets[[dataset]],
                         df = df,
                         mixture = mixture_cure[1],
                         cure = mixture_cure[2])
              NA_vcov <- any(is.nan(fit@vcov))
              neg_diag_vcov <- any(diag(fit@vcov) < 0)
              bias_beta <- as.numeric(coef(fit)[1] - beta)
              bias_relative_beta <- as.numeric((coef(fit)[1] - beta) / beta * 100)
              coverage_beta <- ifelse(!NA_vcov & !neg_diag_vcov,
                                      beta <= (coef(fit)[1] + qnorm(0.975)*sqrt(fit@vcov[1,1])) &
                                        beta >= (coef(fit)[1] + qnorm(0.025)*sqrt(fit@vcov[1,1])),
                                      NA)
              if (model == "mixture_cure") {
                bias_cure_frac <- as.numeric(expit(coef(fit)[2]) - cure_frac)
                bias_relative_cure_frac <- ifelse(cure_frac == 0,
                                                  as.numeric(bias_cure_frac * 100),
                                                  as.numeric(bias_cure_frac / cure_frac * 100))
                coverage_cure_frac <- ifelse(!NA_vcov & !neg_diag_vcov,
                                             cure_frac <= expit(coef(fit)[2] + qnorm(0.975)*sqrt(fit@vcov[2,2])) &
                                               cure_frac >= expit(coef(fit)[2] + qnorm(0.025)*sqrt(fit@vcov[2,2])),
                                             NA)
                # alternative estimation using observed_time = 20
                cure_frac_obs_f <- predict(fit,
                                           newdata = data.frame(observed_time = 20, X = 0),
                                           type = "surv", se.fit = TRUE)
                bias_cf_f <- as.numeric(cure_frac_obs_f[1] - cure_frac)
                bias_cf_f_rel <- ifelse(cure_frac == 0,
                                        as.numeric(bias_cf_f * 100),
                                        as.numeric(bias_cf_f / cure_frac * 100))
                coverage_cure_frac_f <- (cure_frac <= as.numeric(cure_frac_obs_f[3]) &
                                           cure_frac >= as.numeric(cure_frac_obs_f[2]))
              } else if (model == "non_mixture_cure") {
                cure_frac_obs <- predict(fit,
                                         newdata = data.frame(observed_time = 50, X = 0),
                                         type = "surv", se.fit = TRUE)
                bias_cure_frac <- as.numeric(cure_frac_obs[1] - cure_frac)
                bias_relative_cure_frac <- ifelse(cure_frac == 0,
                                                  as.numeric(bias_cure_frac * 100),
                                                  as.numeric(bias_cure_frac / cure_frac * 100))
                coverage_cure_frac <- (cure_frac <= as.numeric(cure_frac_obs[3]) &
                                         cure_frac >= as.numeric(cure_frac_obs[2]))
                bias_cf_f <- NA
                bias_cf_f_rel <- NA
                coverage_cure_frac_f <- NA
              } else {
                bias_cure_frac <- bias_relative_cure_frac <- coverage_cure_frac <- "not_applicable"
                bias_cf_f <- NA
                bias_cf_f_rel <- NA
                coverage_cure_frac_f <- NA
              }
              AIC_val <- AIC(fit)
              BIC_val <- BIC(fit)
              est_cf <- if(model == "non_cure_aft") {
                0
              } else if(model == "mixture_cure") {
                expit(coef(fit)[2])
              } else { # non_mixture_cure
                predict(fit, newdata = data.frame(observed_time = 50, X = 0),
                        type = "surv", se.fit = FALSE)
              }
              D_KL0 <- tryCatch({
                integrate(function(t) KL_integrand_upd_1(t, cf = cure_frac, X = 0, 
                                                         mix_par = dist$mixing_par,
                                                         shape = dist$shape, scale = dist$scale,
                                                         aft_fit = fit, 
                                                         estimated_cure_fraction = est_cf),
                          lower = 0, upper = Inf)$value + 
                  cure_frac*(log(max(cure_frac, .Machine$double.xmin)) - 
                               log(max(est_cf, .Machine$double.xmin)))
              }, error = function(e) NA)
              D_KL1 <- tryCatch({
                integrate(function(t) KL_integrand_upd_1(t, cf = cure_frac, X = 1, 
                                                         mix_par = dist$mixing_par,
                                                         shape = dist$shape, scale = dist$scale,
                                                         aft_fit = fit, 
                                                         estimated_cure_fraction = est_cf),
                          lower = 0, upper = Inf)$value + 
                  cure_frac*(log(max(cure_frac, .Machine$double.xmin)) - 
                               log(max(est_cf, .Machine$double.xmin)))
              }, error = function(e) NA)
              convergence <- !as.logical(fit@details$convergence)
              sum_gradients <- sum(abs(fit@args$gradient(coef(fit))))
              
              data.frame(
                sce = sce,
                cure_frac = cure_frac,
                sim_num = as.integer(dataset),
                model = model,
                df = df,
                cens_prop = cens_prop,
                bias_beta = bias_beta,
                bias_relative_beta = bias_relative_beta,
                bias_cure_frac = bias_cure_frac,
                bias_relative_cure_frac = bias_relative_cure_frac,
                bias_cf_f = bias_cf_f,
                bias_cf_f_rel = bias_cf_f_rel,
                coverage_beta = coverage_beta,
                coverage_cure_frac = coverage_cure_frac,
                coverage_cure_frac_f = coverage_cure_frac_f,
                AIC = AIC_val,
                BIC = BIC_val,
                D_KL0 = D_KL0,
                D_KL1 = D_KL1,
                convergence = convergence,
                NA_vcov = NA_vcov,
                neg_diag_vcov = neg_diag_vcov,
                sum_gradients = sum_gradients,
                err_msg = NA,
                warn_msg = NA,
                stringsAsFactors = FALSE
              )
            }, error = function(e) {
              data.frame(
                sce = sce,
                cure_frac = cure_frac,
                sim_num = as.integer(dataset),
                model = model,
                df = df,
                cens_prop = NA,
                bias_beta = NA,
                bias_relative_beta = NA,
                coverage_beta = NA,
                bias_cure_frac = NA,
                bias_relative_cure_frac = NA,
                bias_cf_f = NA,
                bias_cf_f_rel = NA,
                coverage_cure_frac = NA,
                coverage_cure_frac_f = NA,
                AIC = NA,
                BIC = NA,
                D_KL0 = NA,
                D_KL1 = NA,
                convergence = NA,
                NA_vcov = NA,
                neg_diag_vcov = NA,
                sum_gradients = NA,
                err_msg = as.character(e),
                warn_msg = NA,
                stringsAsFactors = FALSE
              )
            }, warning = function(w) {
              data.frame(
                sce = sce,
                cure_frac = cure_frac,
                sim_num = as.integer(dataset),
                model = model,
                df = df,
                cens_prop = NA,
                bias_beta = NA,
                bias_relative_beta = NA,
                coverage_beta = NA,
                bias_cure_frac = NA,
                bias_relative_cure_frac = NA,
                bias_cf_f = NA,
                bias_cf_f_rel = NA,
                coverage_cure_frac = NA,
                coverage_cure_frac_f = NA,
                AIC = NA,
                BIC = NA,
                D_KL0 = NA,
                D_KL1 = NA,
                convergence = NA,
                NA_vcov = NA,
                neg_diag_vcov = NA,
                sum_gradients = NA,
                err_msg = NA,
                warn_msg = as.character(w),
                stringsAsFactors = FALSE
              )
            })
          }, mc.cores = cores)
        ))
      }
    }
    if (sce == 4) {
      out <- rbind(out, do.call(
        rbind,
        mclapply(1:n_datasets, FUN = function(dataset) {
          tryCatch({
            which_dataset <- datasets[[dataset]]
            cens_prop <- sum(which_dataset$delta) / nrow(which_dataset)
            fit_cox <- coxph(Surv(observed_time, delta) ~ X, data = which_dataset)
            coef_x <- coef(fit_cox)["X"]
            se_x <- summary(fit_cox)$coefficients["X", "se(coef)"]
            true_coef <- -1.2
            bias_beta <- coef_x - true_coef
            bias_relative_beta <- (bias_beta / true_coef) * 100
            lower <- coef_x - qnorm(0.975) * se_x
            upper <- coef_x + qnorm(0.975) * se_x
            coverage_beta <- as.numeric(true_coef >= lower & true_coef <= upper)
            AIC_val <- AIC(fit_cox)
            BIC_val <- BIC(fit_cox)
            data.frame(
              sce = sce,
              cure_frac = cure_frac,
              sim_num = as.integer(dataset),
              model = "coxph",
              df = NA,
              cens_prop = cens_prop,
              bias_beta = bias_beta,
              bias_relative_beta = bias_relative_beta,
              coverage_beta = coverage_beta,
              bias_cure_frac = "not_applicable",
              bias_relative_cure_frac = "not_applicable",
              bias_cf_f = NA,
              bias_cf_f_rel = NA,
              coverage_cure_frac = "not_applicable",
              coverage_cure_frac_f = "not_applicable",
              AIC = AIC_val,
              BIC = BIC_val,
              D_KL0 = NA,
              D_KL1 = NA,
              convergence = TRUE,
              NA_vcov = NA,
              neg_diag_vcov = NA,
              sum_gradients = NA,
              err_msg = NA,
              warn_msg = NA,
              stringsAsFactors = FALSE
            )
          }, error = function(e) {
            data.frame(
              sce = sce,
              cure_frac = cure_frac,
              sim_num = as.integer(dataset),
              model = "coxph",
              df = NA,
              cens_prop = NA,
              bias_beta = NA,
              bias_relative_beta = NA,
              coverage_beta = NA,
              bias_cure_frac = NA,
              bias_relative_cure_frac = NA,
              bias_cf_f = NA,
              bias_cf_f_rel = NA,
              coverage_cure_frac = NA,
              coverage_cure_frac_f = NA,
              AIC = NA,
              BIC = NA,
              D_KL0 = NA,
              D_KL1 = NA,
              convergence = NA,
              NA_vcov = NA,
              neg_diag_vcov = NA,
              sum_gradients = NA,
              err_msg = as.character(e),
              warn_msg = NA,
              stringsAsFactors = FALSE
            )
          })
        }, mc.cores = cores)
      ))
    }
  }
  out
}

# Set RNG for reproducibility
RNGkind("L'Ecuyer-CMRG")
set.seed(12345)

# Full simulation runs with 1000 datasets each
system.time(results_cf_09 <- sim_fits(cure_frac = 0.9, n_datasets = 1000, cores = 48))

system.time(results_cf_05 <- sim_fits(cure_frac = 0.5, n_datasets = 1000, cores = 48))

system.time(results_cf_0 <- sim_fits(cure_frac = 0.0, n_datasets = 1000, cores = 48))

system.time(results_cf_01 <- sim_fits(cure_frac = 0.1, n_datasets = 1000, cores = 48))

sinfo <- sessionInfo()

# save results only and datasets from scenario 1 with cure_frac = 0.9 for 
# plots in manuscript and sessionInfo~sinfo
save(
  results_cf_09, results_cf_05, results_cf_0, results_cf_01, sinfo,
  dat_vector_sce_1_cf_0.9,
  file     = "Intermediate_Results_TCE.RData",
  compress = "xz"
) 
