# Supplementary material for: Flexible Parametric Accelerated Failure Time Models With Cure
Source: Biom J. 2025 Sep 10;67(5):e70074. doi: 10.1002/bimj.70074 (PMC12423370; doi:10.1002/bimj.70074)
Supplement: Supplementary file 1 — Supporting Information [file BIMJ-67-e70074-s001.zip › code_and_data/simulations/simulations_time_varying_effects.R]

#SBATCH -c 48
#SBATCH -t 1560
#SBATCH --mem 300000
library(rstpm2)
library(parallel)
# handy functions ==============================================================
# args: p (probability 0–1); returns: log-odds
logit <- \(p) log(p) - log(1 - p)
# args: x (numeric); returns: inverse-logit probability
expit <- \(x) 1 / (1 + exp(-x))
# transformation of scale from Crowther Lambert to R Weibul
scale_tr = \(lambda, gamma) c(lambda[1] ^ (-1 / gamma[1]), lambda[2] ^ (-1 /
                                                                          gamma[2]))

# data generation===============================================================
# args: n (sample size), shape (dist. par.), scale (dist. par.), 
# cure_frac (cure probability), beta (“linear” or other; time-dependence form); 
# returns: data.frame with observed_time, delta (event indicator), 
# X (covariate), and cured indicator
sim_cure_TD_Weibull <- \(
  n = 1e4,
  shape = c(1.2, 1.2),
  scale = scale_tr(c(0.1, 0.1), c(1.2, 1.2)),
  cure_frac = 0.9,
  beta = "linear"
) {
  X <- rbinom(n, 1, 0.5)
  
  u = runif(n)
  
  ifelse(beta == "linear", t_uncured <- vuniroot(
    function(t)
      pweibull( ifelse(X==0, t, (-5 + 5 * exp(0.2 * t * X)) / (exp(2 * X) * X)), # integral of exp(-(2-0.2*u)*X)du from 0 to t
                shape[1], scale[1], lower.tail = FALSE) - u,
    # 
    lower = rep(1e-300, n),
    upper = rep(1e6, n)
  )$root, t_uncured <- vuniroot(
    function(t)
      pweibull( (2 * t^(1 + X / 2)) / (2 + X), #integral of exp(0.5*log(u)*X)du from 0 to t
                shape[1], scale[1], lower.tail = FALSE) - u,
    lower = rep(1e-300, n),
    upper = rep(1e6, n)
  )$root)
  cured <- rbinom(n, 1, cure_frac)
  t <- ifelse(cured, Inf, t_uncured)
  
  
  censor_time = pmin(rexp(n, 0.1), 10)
  observed_time = pmin(t, censor_time)
  delta = observed_time < censor_time
  data.frame(
    observed_time = observed_time,
    delta = delta,
    X = X,
    cured = cured
  )
}
# args: n_datasets (number of simulated datasets), n_obs (obs. per dataset), 
# cure_frac (cure prob.), cores (parallel workers);
# returns: data.frame of bias, coverage, AIC/BIC, MISE, and convergence metrics 
sim_fits_TD <-
  \(
    n_datasets = 10,
    n_obs = 1e4,
    cure_frac = 0.9,
    cores = 31
  ) {
    out <- data.frame(
      sce = character(),
      sim_num = integer(),
      model = character(),
      df = integer(),
      cens_prop = double(),
      bias_af_2 = double(),
      bias_relative_af_2 = double(),
      coverage_af_2 = double(),
      bias_af_4 = double(),
      bias_relative_af_4 = double(),
      coverage_af_4 = double(),
      bias_af_6 = double(),
      bias_relative_af_6 = double(),
      coverage_af_6 = double(),
      bias_af_8 = double(),
      bias_relative_af_8 = double(),
      coverage_af_8 = double(),
      bias_af_10 = double(),
      bias_relative_af_10 = double(),
      coverage_af_10 = double(),
      bias_cure_frac = double(),
      bias_relative_cure_frac = double(),
      coverage_cure_frac = double(),
      AIC = double(),
      BIC = double(),
      convergence = logical(),
      NA_vcov = logical(),
      neg_diag_vcov = logical(),
      sum_gradients = double(),
      MISE_2 = double(),
      MISE_4 = double(),
      MISE_6 = double(),
      MISE_8 = double(),
      MISE_10 = double(),
      MISE_inf = double(),
      err_msg = character(),
      warn_msg = character()
    )
    # generate datasets in list====
    for (sce in 1:2) {
      datasets <- list()
      beta <- ifelse(sce == 1, \(t) 2-0.2*t, \(t) -0.5*log(t))
      for (dataset in 1:n_datasets) {
        set.seed(12345+dataset)
        dat <- sim_cure_TD_Weibull(
          n = n_obs,
          cure_frac = cure_frac,
          beta = ifelse(sce == 1, "linear", "log")
        )
        datasets[[dataset]] <- dat
      }
      assign(paste0("dat_TD_sce", sce), datasets, envir = parent.frame())
      
      # fit model ====
      
      
      for (df in 2:6) {
        for (integrated in c(TRUE, FALSE))
        {
          out =  rbind(out, do.call(
            rbind,
            mclapply(
              X = 1:n_datasets,
              FUN = \(dataset) {
                
                ## ---- pre-initialise (typed NAs)
                cens_prop <- NA_real_
                model <- if (integrated) "integrated" else "cumulative"
                
                bias_af_2 <- bias_af_4 <- bias_af_6 <- bias_af_8 <- bias_af_10 <- NA_real_
                bias_relative_af_2 <- bias_relative_af_4 <- bias_relative_af_6 <- bias_relative_af_8 <- bias_relative_af_10 <- NA_real_
                coverage_af_2 <- coverage_af_4 <- coverage_af_6 <- coverage_af_8 <- coverage_af_10 <- NA  # logical NA
                
                bias_cure_frac <- bias_relative_cure_frac <- NA_real_
                coverage_cure_frac <- NA  # logical
                
                AIC_val <- BIC_val <- sum_gradients <- NA_real_
                NA_vcov <- neg_diag_vcov <- convergence <- NA  # logical NA
                
                MISE_2 <- MISE_4 <- MISE_6 <- MISE_8 <- MISE_10 <- MISE_inf <- NA_real_
                
                err_msg <- warn_msg <- NA_character_
                
                which_dataset <- datasets[[dataset]]
                
                ## run fit (capture first warning, don't abort)
                withCallingHandlers(
                  expr = {
                    tryCatch({
                      cens_prop <- sum(which_dataset$delta) / nrow(which_dataset)
                      
                      fit <- aft(
                        Surv(observed_time, delta) ~ X,
                        cure.formula = Surv(observed_time, delta) ~ 1,
                        data = which_dataset,
                        tvc = list(X = 2),
                        tvc.integrated = integrated,
                        tvc.intercept = FALSE,
                        df = df,
                        mixture = TRUE,
                        cure = FALSE
                      )
                      
                      ## vcov checks (guarded)
                      NA_vcov <- tryCatch(any(is.nan(fit@vcov)), error = function(e) NA)
                      neg_diag_vcov <- tryCatch(any(diag(fit@vcov) < 0), error = function(e) NA)
                      
                      ## bias/coverage at times 2..10
                      for (time in seq(2, 10, by = 2)) {
                        true_acc <- exp(-beta(time))
                        acc_hat <- tryCatch(
                          as.numeric(predict(
                            fit, type = "accfac",
                            newdata = data.frame(observed_time = time, X = 1),
                            var = "X"
                          )),
                          error = function(e) NA_real_
                        )
                        this_bias <- acc_hat - true_acc
                        this_rel  <- (this_bias / true_acc) * 100
                        
                        ci <- tryCatch(
                          predict(
                            fit, type = "accfac",
                            newdata = data.frame(observed_time = time, X = 0),
                            var = "X", se.fit = TRUE
                          ),
                          error = function(e) c(NA_real_, NA_real_, NA_real_)
                        )
                        this_cov <- if (!isTRUE(NA_vcov) && !isTRUE(neg_diag_vcov)) {
                          as.logical(true_acc >= as.numeric(ci[2]) & true_acc <= as.numeric(ci[3]))
                        } else NA
                        
                        if (time == 2)  { bias_af_2 <- this_bias;  bias_relative_af_2 <- this_rel;  coverage_af_2 <- this_cov }
                        if (time == 4)  { bias_af_4 <- this_bias;  bias_relative_af_4 <- this_rel;  coverage_af_4 <- this_cov }
                        if (time == 6)  { bias_af_6 <- this_bias;  bias_relative_af_6 <- this_rel;  coverage_af_6 <- this_cov }
                        if (time == 8)  { bias_af_8 <- this_bias;  bias_relative_af_8 <- this_rel;  coverage_af_8 <- this_cov }
                        if (time == 10) { bias_af_10 <- this_bias; bias_relative_af_10 <- this_rel; coverage_af_10 <- this_cov }
                      }
                      
                      ## cure fraction (guard index)
                      cf_logit <- tryCatch(as.numeric(coef(fit)[4]), error = function(e) NA_real_)
                      if (!is.na(cf_logit)) {
                        cf_hat <- expit(cf_logit)
                        bias_cure_frac <- cf_hat - cure_frac
                        bias_relative_cure_frac <- (bias_cure_frac / cure_frac) * 100
                        coverage_cure_frac <- if (!isTRUE(NA_vcov) && !isTRUE(neg_diag_vcov)) {
                          se2 <- tryCatch(fit@vcov[4, 4], error = function(e) NA_real_)
                          if (is.na(se2)) NA else {
                            lo <- expit(cf_logit + qnorm(0.025) * sqrt(se2))
                            hi <- expit(cf_logit + qnorm(0.975) * sqrt(se2))
                            as.logical(cure_frac >= lo & cure_frac <= hi)
                          }
                        } else NA
                      }
                      
                      ## AIC/BIC, convergence, gradients (guarded)
                      AIC_val <- tryCatch(AIC(fit), error = function(e) NA_real_)
                      BIC_val <- tryCatch(BIC(fit), error = function(e) NA_real_)
                      convergence <- tryCatch(!as.logical(fit@details$convergence), error = function(e) NA)
                      sum_gradients <- tryCatch(sum(abs(fit@args$gradient(coef(fit)))), error = function(e) NA_real_)
                      
                      ## MISEs (guarded integrations)
                      true_scale <- scale_tr(c(0.1, 0.1), c(1.2, 1.2))[1]
                      H_true0 <- function(t) -log1p(-pweibull(t, shape = 1.2, scale = true_scale))
                      H_true1 <- function(t) {
                        t_eff <- t * exp(-beta(t))
                        -log1p(-pweibull(t_eff, shape = 1.2, scale = true_scale))
                      }
                      int_lims <- c(2, 4, 6, 8, 10, Inf)
                      for (T_int in int_lims) {
                        ISE0 <- try(integrate(function(tt)
                          (H_true0(tt) - predict(fit, type = "cumhaz",
                                                 newdata = data.frame(observed_time = tt, X = 0)))^2,
                          lower = 0, upper = ifelse(is.finite(T_int), T_int, Inf)
                        )$value, silent = TRUE)
                        ISE1 <- try(integrate(function(tt)
                          (H_true1(tt) - predict(fit, type = "cumhaz",
                                                 newdata = data.frame(observed_time = tt, X = 1)))^2,
                          lower = 0, upper = ifelse(is.finite(T_int), T_int, Inf)
                        )$value, silent = TRUE)
                        MISE_val <- if (inherits(ISE0, "try-error") || inherits(ISE1, "try-error")) NA_real_ else 0.5 * (ISE0 + ISE1)
                        if (is.finite(T_int)) {
                          if (T_int == 2)  MISE_2  <- MISE_val
                          if (T_int == 4)  MISE_4  <- MISE_val
                          if (T_int == 6)  MISE_6  <- MISE_val
                          if (T_int == 8)  MISE_8  <- MISE_val
                          if (T_int == 10) MISE_10 <- MISE_val
                        } else {
                          MISE_inf <- MISE_val
                        }
                      }
                      
                    }, error = \(e) {
                      err_msg <<- conditionMessage(e)
                    })
                  },
                  warning = function(w) {
                    if (is.na(warn_msg)) warn_msg <<- conditionMessage(w)
                    invokeRestart("muffleWarning")
                  }
                )
                data.frame(
                  sce = ifelse(sce == 1, "linear time", "log time"),
                  sim_num = as.integer(dataset),
                  model = model,
                  df = df,
                  cens_prop = cens_prop,
                  bias_af_2 = bias_af_2,
                  bias_relative_af_2 = bias_relative_af_2,
                  coverage_af_2 = coverage_af_2,
                  bias_af_4 = bias_af_4,
                  bias_relative_af_4 = bias_relative_af_4,
                  coverage_af_4 = coverage_af_4,
                  bias_af_6 = bias_af_6,
                  bias_relative_af_6 = bias_relative_af_6,
                  coverage_af_6 = coverage_af_6,
                  bias_af_8 = bias_af_8,
                  bias_relative_af_8 = bias_relative_af_8,
                  coverage_af_8 = coverage_af_8,
                  bias_af_10 = bias_af_10,
                  bias_relative_af_10 = bias_relative_af_10,
                  coverage_af_10 = coverage_af_10,
                  bias_cure_frac = bias_cure_frac,
                  bias_relative_cure_frac = bias_relative_cure_frac,
                  coverage_cure_frac = coverage_cure_frac,
                  AIC = AIC_val,
                  BIC = BIC_val,
                  convergence = convergence,
                  NA_vcov = NA_vcov,
                  neg_diag_vcov = neg_diag_vcov,
                  sum_gradients = sum_gradients,
                  MISE_2 = MISE_2,
                  MISE_4 = MISE_4,
                  MISE_6 = MISE_6,
                  MISE_8 = MISE_8,
                  MISE_10 = MISE_10,
                  MISE_inf = MISE_inf,
                  err_msg = err_msg,
                  warn_msg = warn_msg,
                  stringsAsFactors = FALSE
                )
              },
              mc.cores = cores
            )
          ))
        }
      }
    }
    out
  }

## ============================================================================


RNGkind("L'Ecuyer-CMRG") 
# seeds are set when generating datasets in sim_fits_TD
# as follows: set.seed(12345+dataset) #where dataset is current dataset number

system.time(
  results_TD <- sim_fits_TD(
    cure_frac = 0.9,
    n_datasets = 1000,
    cores = 48
  )
)

sinfo_TVC <- sessionInfo()

save(sinfo_TVC, 
     results_TD, file = "Intermediate_Results_TVE.RData", 
     compress = "xz")
